# Supplementary material for: New Advances in Metabolic Syndrome, from Prevention to Treatment: The Role of Diet and Food
Source: Nutrients. 2023 Jan 26;15(3):640. doi: 10.3390/nu15030640 (PMC9921449; doi:10.3390/nu15030640)
Supplement: Supplementary file 1 [file nutrients-15-00640-s001.zip]

Archive with 1 entries (1 files):
- nutrients-2122182-supplementary.pdf
